# Supplementary material for: TIMELESS is a key gene mediating thrombogenesis in COVID-19 and antiphospholipid syndrome
Source: Sci Rep. 2022 Oct 14;12:17248. doi: 10.1038/s41598-022-21694-3 (PMC9568514; doi:10.1038/s41598-022-21694-3)
Supplement: Supplementary file 1 — Supplementary Information 1. [file 41598_2022_21694_MOESM1_ESM.xlsx]

## Sheet: Sheet1
Supplementary table 1. Demographic and clinical characteristics of study population
	Severe COVID-19 (n=27)	Mild COVID-19 (n=26)	Healthy people (n=24)	APS (n=41)	Healthy people (n=61)
Age, years	50.00±14.79	50.23±13.35	48.35±16.10	48.53±11.58	39.0 2±9.86
Females/males	9/18	9/17	10/14	33/8	43/8
Diabetes	3 (11.1%)	4 (14.8%)	0 (0%)	0 (0%)	0 (0%)
Hypertension	13 (48.1%)	5 (19.2%)	0 (0%)	3 (7%)	2 (3%)
Cardiovascular disease	1 (3.7%)	1 (3.8%)	0 (0%)	-	-
Chronic liver disease	2 (7.4%)	3 (11.5%)	0 (0%)	-	-
Obesity	-	-	-	10 (24%)	2 (3%)
Increased CIMT	-	-	-	13 (32%)	3 (5%)
CIMT, carotid intimate media thickness
