# Supplementary material for: TIMELESS is a key gene mediating thrombogenesis in COVID-19 and antiphospholipid syndrome
Source: Sci Rep. 2022 Oct 14;12:17248. doi: 10.1038/s41598-022-21694-3 (PMC9568514; doi:10.1038/s41598-022-21694-3)
Supplement: Supplementary file 2 — Supplementary Information 2. [file 41598_2022_21694_MOESM2_ESM.xls]

## Sheet: Sheet1
Supplementary table 2. Thrombosis related genes in APS were extracted from the Gene module on NCBI website
GeneID	Symbol	Start_position_on_the_genomic_accession	End_position_on_the_genomic_accession	Exon_count
2212	FCGR2A	161505430	161524048	12
7035	TFPI	187464230	187554501	13
177	AGER	32180969	32184380	11
3605	IL17A	52186375	52190638	3
5054	SERPINE1	101127104	101139247	9
2147	F2	46719213	46739506	14
3146	HMGB1	30456704	30617597	9
1361	CPB2	46053066	46105033	12
8858	PROZ	113155864	113172386	12
350	APOH	66212033	66229415	8
348	APOE	44905796	44909393	6
351	APP	25880550	26171128	20
51284	TLR7	12867072	12890361	3
