# Supplementary material for: TIMELESS is a key gene mediating thrombogenesis in COVID-19 and antiphospholipid syndrome
Source: Sci Rep. 2022 Oct 14;12:17248. doi: 10.1038/s41598-022-21694-3 (PMC9568514; doi:10.1038/s41598-022-21694-3)
Supplement: Supplementary file 4 — Supplementary Information 4. [file 41598_2022_21694_MOESM4_ESM.xls]

## Sheet: Sheet1
Autophagy related genes were extracted from the Gene module on NCBI website
GeneID	Symbol	Start_position_on_the_genomic_accession	End_position_on_the_genomic_accession	Exon_count
7124	TNF	31575565	31578336	4
3576	CXCL8	73740569	73743716	3
6347	CCL2	34255285	34257203	3
8678	BECN1	42810132	42824282	13
10533	ATG7	11272348	11564652	29
84557	MAP1LC3A	34546823	34560345	7
3569	IL6	22725889	22732002	6
3553	IL1B	112829751	112836843	7
64127	NOD2	50693587	50733077	18
80149	ZC3H12A	37474518	37484377	6
6774	STAT3	42313324	42388502	24
3146	HMGB1	30456704	30617597	9
10859	LILRB1	54616322	54638022	17
3458	IFNG	68154768	68159740	4
4790	NFKB1	102501266	102617302	27
7040	TGFB1	41330323	41353922	7
3586	IL10	206767602	206772494	7
120892	LRRK2	40224890	40369285	54
7422	VEGFA	43770209	43786487	9
3091	HIF1A	61695513	61748258	16
5468	PPARG	12287368	12434344	14
7099	TLR4	117704403	117724735	4
960	CD44	35139168	35232402	21
207	AKT1	104769349	104795748	15
177	AGER	32180969	32184380	11
596	BCL2	63123346	63320280	6
1432	MAPK14	36027711	36122964	22
2475	MTOR	11106535	11273497	60
5071	PRKN	161347417	162727802	14
9370	ADIPOQ	186842710	186858463	4
4318	MMP9	46008908	46016561	13
673	BRAF	140713328	140924929	23
284340	CXCL17	42428278	42442946	4
5594	MAPK1	21759657	21867680	9
1499	CTNNB1	41199422	41240445	19
3593	IL12B	159314780	159330487	8
29126	CD274	5450542	5470554	7
351	APP	25880550	26171128	20
3162	HMOX1	35381096	35394207	5
6352	CCL5	35871491	35880360	4
4609	MYC	127735434	127742951	3
348	APOE	44905796	44909393	6
3605	IL17A	52186375	52190638	3
1234	CCR5	46370142	46376206	3
920	CD4	6789528	6820799	11
7852	CXCR4	136114349	136118149	4
7097	TLR2	153684080	153710643	5
4780	NFE2L2	177230303	177265131	6
2932	GSK3B	119821321	120095823	13
3952	LEP	128241201	128257629	3
5562	PRKAA1	40759389	40798374	12
5290	PIK3CA	179148114	179240093	23
2629	GBA	155234452	155244627	12
55236	UBA6	67612652	67701155	33
406991	MIR21	59841266	59841337	1
23411	SIRT1	67884656	67918390	11
6387	CXCL12	44292088	44385097	9
3383	ICAM1	10271120	10286615	7
345611	IRGM	150846521	150902402	5
3479	IGF1	102395860	102481839	7
3725	JUN	58780791	58784047	1
5970	RELA	65653601	65662946	11
8743	TNFSF10	172505508	172523430	6
406947	MIR155	25573980	25574044	1
3717	JAK2	4984390	5129948	27
7015	TERT	1253167	1295068	16
2309	FOXO3	108559825	108684774	9
6647	SOD1	31659693	31668931	5
5054	SERPINE1	101127104	101139247	9
6696	SPP1	87975714	87983411	8
857	CAV1	116525009	116561185	4
6772	STAT1	190968989	191014197	26
3688	ITGB1	32900318	32958230	18
4846	NOS3	150991017	151014588	28
3958	LGALS3	55129252	55145430	6
5599	MAPK8	48306673	48439360	16
5595	MAPK3	30114105	30123309	10
3309	HSPA5	125234853	125241343	8
355	FAS	88968429	89017059	15
3106	HLA-B	31353875	31357179	8
836	CASP3	184627696	184649447	9
2950	GSTP1	67583812	67586653	7
142	PARP1	226360691	226408093	23
4851	NOTCH1	136494433	136546048	34
407040	MIR34A	9151668	9151777	1
5925	RB1	48303751	48481890	28
5265	SERPINA1	94376747	94390654	7
3394	IRF8	85899162	85922609	10
1026	CDKN1A	36676463	36687332	6
4313	MMP2	55478830	55506691	17
3565	IL4	132673989	132682678	5
682	BSG	571283	583493	10
6280	S100A9	153357854	153361023	3
114548	NLRP3	247416163	247448823	11
7189	TRAF6	36483769	36510313	9
406938	MIR146A	160485352	160485450	1
6093	ROCK1	20946906	21111813	33
3315	HSPB1	76302673	76304292	3
6714	SRC	37344690	37406050	17
3606	IL18	112143251	112164104	6
3690	ITGB3	47253827	47313743	15
5621	PRNP	4686456	4701588	2
3920	LAMP2	120426148	120469349	10
2321	FLT1	28300346	28495128	33
10135	NAMPT	106248298	106284983	11
3082	HGF	81699006	81770438	20
7412	VCAM1	100719742	100739045	9
958	CD40	46118242	46129858	9
1435	CSF1	109910506	109930992	11
2697	GJA1	121435646	121449727	2
126364	LRRC25	18391137	18397645	3
6376	CX3CL1	57372490	57385044	3
3689	ITGB2	44885949	44928815	17
598	BCL2L1	31664452	31723963	6
4282	MIF	23894383	23895223	3
54106	TLR9	52221080	52225645	2
7098	TLR3	186069156	186088073	5
6667	SP1	53380176	53416446	7
5879	RAC1	6374527	6403967	7
4312	MMP1	102789919	102798160	10
183	AGT	230702523	230745583	6
51738	GHRL	10285666	10292947	6
30835	CD209	7739993	7747534	6
1493	CTLA4	203867771	203873965	4
948	CD36	80602207	80679277	19
959	CD40LG	136648158	136660390	5
2322	FLT3	28003274	28100587	27
5289	PIK3C3	41955226	42087830	27
335	APOA1	116835751	116837950	4
4973	OLR1	10158301	10172132	6
5580	PRKCD	53161209	53192717	22
1524	CX3CR1	39263494	39281735	5
50943	FOXP3	49250436	49264932	12
7052	TGM2	38127385	38166508	14
196	AHR	17298652	17346147	11
3428	IFI16	158999976	159055151	15
841	CASP8	201233443	201287711	15
19	ABCA1	104781006	104928155	50
4869	NPM1	171387116	171410900	13
4210	MEFV	3242027	3256776	10
3557	IL1RN	113099365	113134016	11
331	XIAP	123859708	123913972	10
301	ANXA1	73151865	73170393	15
6279	S100A8	153390032	153422583	5
51548	SIRT6	4174109	4182563	9
3456	IFNB1	21077104	21077942	1
3620	IDO1	39913891	39928790	10
3065	HDAC1	32292083	32333628	14
5291	PIK3CB	138652698	138834928	27
4843	NOS2	27756766	27800529	27
10673	TNFSF13B	108268240	108308484	7
7132	TNFRSF1A	6328771	6342076	11
652	BMP4	53949736	53956891	6
3949	LDLR	11089432	11133820	18
5465	PPARA	46150526	46243756	14
4323	MMP14	22836585	22847758	10
3956	LGALS1	37675636	37679802	4
90865	IL33	6214591	6257983	11
3486	IGFBP3	45912245	45921272	5
846	CASR	122183668	122291629	11
3570	IL6R	154405343	154469450	14
1457	CSNK2A1	472498	543790	14
23028	KDM1A	23019443	23083691	21
718	C3	6677704	6720650	41
5578	PRKCA	66302613	66810743	24
3265	HRAS	532242	535576	7
1490	CCN2	131948176	131951372	5
3596	IL13	132656522	132661110	6
811	CALR	12938609	12944489	9
9021	SOCS3	78356778	78360925	4
7128	TNFAIP3	137866317	137883312	13
1051	CEBPB	50190583	50192690	1
4792	NFKBIA	35401513	35404749	6
4615	MYD88	38138661	38143022	6
23586	DDX58	32455302	32526196	18
6688	SPI1	47354859	47395640	8
27086	FOXP1	70954708	71583978	30
5371	PML	73994716	74047827	10
684	BST2	17402939	17405630	5
302	ANXA2	60347151	60398025	16
285	ANGPT2	6499632	6563245	9
1147	CHUK	100188300	100229610	23
7431	VIM	17228241	17237593	10
4018	LPA	160531482	160664275	39
407018	MIR27A	13836440	13836517	1
7474	WNT5A	55465715	55505261	15
3592	IL12A	159988835	159996019	7
9314	KLF4	107484852	107489769	4
3099	HK2	74834126	74893359	19
834	CASP1	105025443	105035591	12
3551	IKBKB	42270727	42332460	24
4035	LRP1	57128401	57213377	90
6868	ADAM17	9488486	9555830	20
820	CAMP	48223495	48225485	4
3661	IRF3	49659572	49665857	10
4684	NCAM1	112961420	113278436	25
7442	TRPV1	3565446	3609411	19
8837	CFLAR	201116164	201176687	20
3659	IRF1	132481609	132490789	10
2272	FHIT	59747277	61251452	17
5294	PIK3CG	106865282	106908980	15
283131	NEAT1	65422798	65445540	1
8542	APOL1	36253071	36267531	8
26291	FGF21	48755524	48758330	4
961	CD47	108043091	108094200	14
1514	CTSL	87726119	87731469	9
7295	TXN	110243810	110256507	5
864	RUNX3	24899511	24965158	7
6737	TRIM21	4384897	4393702	7
406911	MIR125B1	122099757	122099844	1
406913	MIR126	136670602	136670686	1
23621	BACE1	117285698	117316256	10
3965	LGALS9	27631172	27649560	12
4803	NGF	115285915	115338253	4
9636	ISG15	1013497	1014540	2
2931	GSK3A	42230186	42243330	12
8877	SPHK1	76383204	76387855	7
3678	ITGA5	54395261	54419266	31
340061	STING1	139475533	139482758	9
8651	SOCS1	11254417	11256204	2
50507	NOX4	89324353	89589557	29
7186	TRAF2	136881933	136926615	15
407006	MIR221	45746157	45746266	1
5579	PRKCB	23835983	24220611	17
9353	SLIT2	20251905	20620561	40
51284	TLR7	12867072	12890361	3
1513	CTSK	150796208	150808260	8
7037	TFRC	196018694	196082123	24
407021	MIR29A	130876747	130876810	1
6256	RXRA	134326455	134440585	12
5581	PRKCE	45651315	46187990	32
1915	EEF1A1	73515750	73521032	8
208	AKT2	40230317	40285531	22
54790	TET2	105145875	105279803	15
842	CASP9	15491401	15524912	11
7045	TGFBI	136028988	136063818	17
2876	GPX1	49357176	49358353	2
406976	MIR199A1	10817426	10817496	1
7248	TSC1	132891349	132945269	25
659	BMPR2	202376310	202567751	13
3716	JAK1	64833229	65067746	29
5914	RARA	40309180	40357643	17
5467	PPARD	35342558	35428180	13
284	ANGPT1	107249482	107497918	10
1520	CTSS	150730188	150765778	8
3575	IL7R	35856891	35879603	8
407004	MIR22	1713903	1713987	1
3814	KISS1	204190341	204196491	3
406919	MIR130A	57641198	57641286	1
51561	IL23A	56334159	56340410	6
10392	NOD1	30424527	30478840	19
1269	CNR2	23870515	23913362	6
1673	DEFB4A	7894677	7896716	2
7184	HSP90B1	103930410	103947926	18
1785	DNM2	10718079	10831903	22
51311	TLR8	12906620	12923169	3
3164	NR4A1	52022832	52059507	15
10919	EHMT2	31879759	31897698	29
5919	RARRES2	150338329	150341685	6
10628	TXNIP	145992435	145996579	7
23569	PADI4	17308195	17364004	18
6446	SGK1	134169248	134318112	17
407007	MIR222	45747015	45747124	1
89780	WNT3A	228006998	228067113	6
5321	PLA2G4A	186828949	186988981	19
406934	MIR142	58331232	58331318	1
1901	S1PR1	101236899	101241518	3
9475	ROCK2	11179759	11345437	37
6517	SLC2A4	7281718	7288257	11
54472	TOLLIP	1274371	1309632	8
5734	PTGER4	40679915	40740936	7
2048	EPHB2	22710770	22921500	17
406995	MIR181A1	198859044	198859153	1
5170	PDPK1	2538014	2603190	17
6223	RPS19	41860255	41872925	6
2122	MECOM	169083506	169663781	23
11009	IL24	206897404	206904139	7
780	DDR1	30880958	30900156	26
5971	RELB	45001449	45038194	12
3206	HOXA10	27170605	27179861	3
4283	CXCL9	76001275	76007509	4
7220	TRPC1	142724034	142807888	16
708	C1QBP	5432777	5439155	6
5524	PTPA	129110949	129148946	13
10346	TRIM22	5689790	5710863	8
3055	HCK	32052242	32101856	15
5296	PIK3R2	18153163	18170532	16
953	ENTPD1	95710901	95877266	18
55894	DEFB103B	7428888	7430348	2
3916	LAMP1	113297239	113323672	10
2549	GAB1	143336876	143474565	19
5286	PIK3C2A	17086575	17207986	35
57104	PNPLA2	818914	825573	10
23657	SLC7A11	138164097	138242349	14
5641	LGMN	92703809	92748627	18
843	CASP10	201182885	201229406	13
10457	GPNMB	23246766	23275110	12
10663	CXCR6	45940915	45948351	4
56288	PARD3	34109561	34815296	26
79626	TNFAIP8L2	151156649	151159749	2
3399	ID3	23557926	23559501	3
384	ARG2	67619920	67651708	8
54739	XAF1	6755408	6775647	11
197259	MLKL	74671855	74700889	12
10614	HEXIM1	45148475	45152099	1
9681	DEPDC5	31753968	31908033	47
406954	MIR181A2	124692442	124692551	1
5538	PPT1	40071461	40097252	9
8370	H4C14	149832657	149833052	1
3429	IFI27	94110736	94116690	6
494330	MIR381	101045920	101045994	1
50807	ASAP1	130052104	130443848	37
160364	CLEC12A	9951268	9995209	12
8544	PIR	15384799	15493333	10
56623	INPP5E	136428619	136439861	10
255231	MCOLN2	84925583	84997113	16
693219	MIR634	66787072	66787168	1
102724097	TTC39A-AS1	51329654	51331281	3

## Sheet: Sheet3
Supplementary table 4. PPIs network analysis of TIMELESS associated proteins
node1	node2	node1_string_id	node2_string_id	coexpression	combined_score
CHUK	TIMELESS	9606.ENSP00000359424	9606.ENSP00000450607	0	0.513
GSK3A	TIMELESS	9606.ENSP00000222330	9606.ENSP00000450607	0	0.474
GSK3B	TIMELESS	9606.ENSP00000324806	9606.ENSP00000450607	0	0.573
KDM1A	TIMELESS	9606.ENSP00000383042	9606.ENSP00000450607	0.088	0.463
PARP1	TIMELESS	9606.ENSP00000355759	9606.ENSP00000450607	0.18	0.851
SIRT1	TIMELESS	9606.ENSP00000212015	9606.ENSP00000450607	0.063	0.464
